# Supplementary material for: BRAF V600E Mutation in Ameloblastoma: A Systematic Review and Meta-Analysis
Source: Cancers (Basel). 2022 Nov 14;14(22):5593. doi: 10.3390/cancers14225593 (PMC9688909; doi:10.3390/cancers14225593)
Supplement: Supplementary file 1 [file cancers-14-05593-s001.zip]

Archive with 1 entries (1 files):
- cancers-1902198-supplementary.pdf
